# Supplementary material for: Cognition and Brain Activation in Response to Various Doses of Caffeine: A Near-Infrared Spectroscopy Study
Source: Front Psychol. 2020 Jul 3;11:1393. doi: 10.3389/fpsyg.2020.01393 (PMC7350703; doi:10.3389/fpsyg.2020.01393)
Supplement: Supplementary file 1 [file Data_Sheet_3.XLSX]

## Sheet: DLPFC
	D1T1C1	D1T1C2	D1T3C1	D1T3C2	D2T1C1	D2T1C2	D2T3C1	D2T3C2	D3T1C1	D3T1C2	D3T3C1	D3T3C2	D4T1C1	D4T1C2	D4T3C1	D4T3C2
SUB1	-0.000321181	0.000557064	-0.003607	0.000212045	0.000582912	-2.34973e-05	0.000531448	-0.000310259	-0.000251449	0.00087596	0.00166189	-0.000379085	0.00141945	-0.000925296	-0.000121891	-7.92887e-05
SUB2	0.000965218	0.00039486	-0.000358572	-0.000272448	-0.000104632	0.00050998	0.000363047	-0.0003256	-0.000415717	0.00130999	-2.36771e-06	-0.000573112	-0.00034116	0.00011315	0.00124688	-8.88419e-05
SUB3	0.0021296	0.00188569	0.00129354	0.000383289	0.000439681	0.000911458	0.000828965	0.00018253	-5.68642e-05	0.000173023	-6.12981e-06	0.000451006	0.000362708	-0.000746105	0.000123742	-0.000435913
SUB4	0.00161814	0.000757936	0.000117742	0.000146439	-0.000975444	-4.59461e-05	0.000424398	0.000580066	0.000202158	0.00057476	-0.00057998	0.000695933	-0.000162902	0.000226404	-9.53084e-05	-8.50487e-05
SUB5	0.000683828	-0.000110252	-0.00171605	0.000651915	-0.00161883	-1.72455e-05	-0.000698648	-0.000581994	0.00106444	0.000699313	-0.000801307	-0.00130104	0.000248978	1.38686e-05	-0.000152845	0.000773265
SUB6	-0.000578832	-0.000188169	-0.000117991	-0.000135475	-0.00125885	0.000618346	0.000270103	-1.5851e-05	0.000553712	0.000184752	-0.000187478	0.00212935	0.00102168	0.000838614	0.000231463	-0.000292822
SUB7	-0.000108433	-3.03492e-05	-0.000243763	4.53247e-05	-0.000884273	0.000517116	0.00037522	0.000562369	-8.11207e-05	0.000288145	0.000213071	0.000139358	0.000412886	0.00073867	0.000522282	6.67987e-05
SUB8	-0.000307973	0.000449387	-0.00102079	-0.000649752	-0.000552303	0.000361804	0.000786141	-0.000480461	0.00168985	0.00211134	0.000357683	4.11911e-05	0.000559165	0.000804671	-0.000708367	-0.000255806
SUB9	-0.000776359	-0.00016244	-0.000523154	-0.000224988	0.000721842	0.000142683	0.000320871	0.00060311	-0.000632984	0.000554941	-0.000667699	-0.000292978	-0.000708367	0.00151054	-0.000371694	0.000339195
SUB10	-0.000349088	-0.000591477	5.35068e-05	0.00034755	0.00040251	0.000728281	-0.000549914	-0.000696329	-0.00187291	-0.000626868	3.18608e-05	0.000928602	-0.000402927	-0.00211676	-0.000840916	-0.000361251

## Sheet: FPA
	D1T1C1	D1T1C2	D1T3C1	D1T3C2	D2T1C1	D2T1C2	D2T3C1	D2T3C2	D3T1C1	D3T1C2	D3T3C1	D3T3C2	D4T1C1	D4T1C2	D4T3C1	D4T3C2
SUB1	-0.00179969	-0.000798556	-0.0021817	-0.00197302	0.000107928	-0.00150772	0.00034659	-0.000745902	0.00155148	-0.000312704	0.00207705	-0.00165641	0.000509044	-0.00106335	0.00156696	-0.000725198
SUB2	-0.000947966	-9.33222e-06	-0.000981893	-0.000944929	-0.000380005	0.000788137	0.000727826	-0.00077243	-0.00107418	0.00161098	0.000315686	-0.000998239	-0.000137856	-0.000725413	-0.000263199	-0.000891421
SUB3	0.00160904	0.00135436	2.32228e-05	-0.000319003	-0.0005587	0.000687221	0.000148078	-0.000791958	-7.9117e-05	-0.000711696	-0.000495408	0.000466616	0.000535436	-0.00144837	9.81378e-05	-0.000845313
SUB4	0.00177403	0.000965156	0.000479089	0.000254406	8.42077e-05	-4.94342e-05	0.000296308	0.00059328	0.000161965	0.000355782	-0.000878781	0.000377529	-0.000137286	0.000522869	-0.000331734	-0.0010577
SUB5	0.000259745	-0.00047642	-0.00208442	-0.000516243	-0.003381	0.000453388	-0.00228399	4.93428e-05	0.0026151	0.00125315	-0.00237746	-0.00303758	-0.000702159	-0.000474877	-0.000335165	0.00161295
SUB6	-0.00110654	0.000142942	-0.000288362	2.90645e-05	-0.00145893	0.000913828	-0.000120791	0.00105243	0.000489664	0.000185167	-0.000371146	0.000981992	0.000863902	0.000837085	5.09272e-05	-0.000426482
SUB7	0.000482879	-0.0001553	-0.000127671	-0.00012499	-0.000888936	0.00189424	0.000169317	7.89339e-05	-0.000303227	0.000627509	0.000306969	0.000433087	0.000289691	0.00042394	0.000732928	0.000763468
SUB8	-0.000451408	-0.000401075	-0.00017218	4.08499e-05	-0.000489283	0.000755788	0.00120035	-0.000793987	0.00469857	-4.05244e-05	0.00110591	-0.000795942	0.000550944	0.00093184	-0.00124706	0.000971011
SUB9	0.00141988	-0.00122599	-0.00027325	-0.000630528	0.0012816	-0.000310624	0.000369418	0.000941174	-0.00111565	0.00122389	-0.00117086	-0.00122849	-0.00124706	0.0010863	-0.000688645	-0.000288328
SUB10	-0.000211522	-0.00138009	-0.000131043	0.000517171	-0.00129782	-0.000207623	-0.00192455	-0.00132503	-0.00176761	1.46379e-05	-0.00103031	0.000350208	-0.00135491	-0.0021979	-0.00167244	-0.00230966

## Sheet: VLPFC
	D1T1C1	D1T1C2	D1T3C1	D1T3C2	D2T1C1	D2T1C2	D2T3C1	D2T3C2	D3T1C1	D3T1C2	D3T3C1	D3T3C2	D4T1C1	D4T1C2	D4T3C1	D4T3C2
SUB1	-0.00182495	0.000320781	-0.00141096	-0.00183276	-0.00120954	-0.00117213	0.000176717	-0.000305681	1.22502e-05	5.52261e-05	0.000876238	-0.00113729	-4.60881e-05	-0.000933235	0.00143474	-0.000658775
SUB2	0.00128208	0.000325381	-0.000529188	-0.000664832	7.13813e-05	0.000504136	0.000782468	-0.00110036	-0.00069557	0.00241268	-0.000785921	2.5739e-05	-1.34599e-05	-0.000854729	-0.0010054	-0.00133249
SUB3	0.00205144	0.00208416	0.00020617	-0.000199724	0.000121204	0.000422392	0.000272218	-0.00036354	-0.000285926	-0.00067032	-0.000939137	0.000198304	0.000476314	-0.00158536	-0.000145832	-0.000862648
SUB4	0.00146274	0.00126775	0.000257638	-2.136e-05	-0.000359696	0.0004913	1.26463e-05	0.000307439	0.000194749	6.17684e-05	-0.000604087	6.69568e-05	0.00233776	0.000596175	0.000980895	0.001218
SUB5	-0.000140513	0.0002728	-0.00134492	-0.000147329	-0.00133872	2.76869e-05	-0.00109646	0.00196442	0.00127079	0.00065458	-0.000703221	-0.000607562	0.00021126	-0.000136708	0.000859503	-0.000133133
SUB6	-0.00166265	0.000171901	-0.000793734	-0.00111039	-0.00163331	0.000923864	-0.00156546	0.000183932	0.000273502	0.000300081	-0.000556638	-0.000259221	0.000392819	0.000476621	-0.000440221	-0.000546069
SUB7	0.000360551	0.000218212	8.2248e-05	-3.71418e-05	-0.000601258	0.00148996	-0.000246129	0.000204555	-0.000245783	0.00053028	2.80568e-05	0.000510068	0.000285323	0.000953495	0.00101299	0.000557448
SUB8	-0.000560999	0.000107237	-0.000640723	-5.97563e-05	-5.71968e-05	0.000240171	0.00100783	-0.000716514	0.00179246	-0.00187572	0.000561527	-0.000633958	-0.000106994	0.000383997	-0.00126364	0.00115403
SUB9	0.00119114	-0.000275751	-0.000378664	-0.000882341	0.0010932	-0.000218457	0.000468496	0.000508268	-0.00116981	0.000872057	-0.0012456	-0.000462979	-0.00126364	0.00188045	-0.000145233	-0.000213558
SUB10	-0.000391055	-0.000617428	-0.000144695	0.000652237	0.000120074	0.000788948	0.00142543	-0.000382243	-0.00103824	0.000832249	-0.000263789	0.00039461	-0.000990471	-0.00114269	-0.000961081	-0.00132063

## Sheet: memo
D dose D1/D2/D3/D4
C stroop condition C1 con C2 incon
T tmie T1 pre T3 post
