# Supplementary material for: Cognition and Brain Activation in Response to Various Doses of Caffeine: A Near-Infrared Spectroscopy Study
Source: Front Psychol. 2020 Jul 3;11:1393. doi: 10.3389/fpsyg.2020.01393 (PMC7350703; doi:10.3389/fpsyg.2020.01393)
Supplement: Supplementary file 2 [file Data_Sheet_1.XLSX]

## Sheet: Sheet1
剂量/时间/stroop	0/0/1	0/6/1	0/0/0	0/6/0	3/0/1	3/6/1	3/0/0	3/6/0	6/0/1	6/6/1	6/0/0	6/6/0	9/0/1	9/6/1	9/0/0	9/6/0
CP
sub01	0.009444	0.009167	0.008611	0.009444	0.009722	0.01	0.009444	0.009167	0.008889	0.009444	0.009444	0.008889	0.009444	0.009444	0.008611	0.009722
sub02	0.01	0.01	0.009722	0.009722	0.01	0.01	0.009444	0.01	0.01	0.01	0.009722	0.009722	0.009444	0.01	0.009722	0.009722
sub03	0.009167	0.009167	0.009444	0.01	0.009722	0.01	0.01	0.009167	0.01	0.009722	0.009722	0.01	0.009722	0.009167	0.009444	0.009722
sub04	0.009444	0.009444	0.007778	0.01	0.009722	0.009722	0.009722	0.009167	0.01	0.009722	0.008889	0.008889	0.009444	0.009722	0.009167	0.008611
sub05	0.009444	0.009167	0.007778	0.009444	0.008889	0.009167	0.0075	0.009444	0.009167	0.008611	0.004722	0.007778	0.009444	0.009167	0.008333	0.008056
sub06	0.009167	0.01	0.009167	0.01	0.008611	0.009722	0.008056	0.009444	0.009722	0.01	0.009167	0.009722	0.009167	0.009444	0.008889	0.01
sub07	0.009444	0.008611	0.008611	0.007778	0.01	0.009722	0.008889	0.009167	0.009444	0.009444	0.009444	0.008056	0.01	0.009722	0.008611	0.008333
sub08	0.01	0.01	0.009444	0.009444	0.009722	0.01	0.009722	0.01	0.01	0.01	0.01	0.01	0.01	0.009722	0.009722	0.01
sub09	0.01	0.01	0.009722	0.009722	0.009722	0.01	0.01	0.009722	0.01	0.01	0.01	0.009167	0.009722	0.01	0.01	0.01
sub10	0.009444	0.01	0.01	0.009722	0.009722	0.01	0.009444	0.008889	0.009722	0.01	0.008889	0.009444	0.009722	0.01	0.008889	0.009444

## Sheet: memo
First	dose	0：control	3：CAF3	6：CAF6	9：CAF9
Second	time	0: PRE	6:POST
Third	conditions	0: incon	1:con
