# Supplementary material for: Cognition and Brain Activation in Response to Various Doses of Caffeine: A Near-Infrared Spectroscopy Study
Source: Front Psychol. 2020 Jul 3;11:1393. doi: 10.3389/fpsyg.2020.01393 (PMC7350703; doi:10.3389/fpsyg.2020.01393)
Supplement: Supplementary file 3 [file Data_Sheet_2.XLSX]

## Sheet: Sheet1
剂量/时间/stroop	0/0/0	0/0/1	0/6/0	0/6/1	3/0/0	3/0/1	3/6/0	3/6/1	6/0/0	6/0/1	6/6/0	6/6/1	9/0/0	9/0/1	9/6/0	9/6/1
sub01	575.323	509.353	671.353	542.375	704.118	509.882	644.812	502.139	691.97	607.562	665.194	557.848	681.633	587.353	674.471	620.735
sub02	638.706	560.914	608	543.25	571.606	529.528	555.583	537.229	567.657	520.472	544.429	516.611	554	508.441	493.543	449.056
sub03	643.853	650.333	684.528	614.424	704.889	634.588	666.667	580.222	711.235	656.278	708.75	689.143	735.882	687.343	742.371	649.094
sub04	592.25	560.794	635.444	541.265	610.559	557.857	565.667	495.086	584.032	505.429	479.938	490.971	533.182	493.882	587.839	510.114
sub05	643.183	517.971	669.183	567.606	703.428	518.312	649.697	507.303	658.825	536.606	624.1	525.742	654.543	520.412	649.646	546.545
sub06	731	687.303	780.111	757.083	834.143	695.5	787.515	675.171	667.848	642.257	684.057	621.629	803.188	637.515	780.771	674.879
sub07	738.032	619	697.929	661.548	660.062	535.686	633	524.029	731.088	583.909	628.357	589.636	705.323	639.667	658.233	571.229
sub08	726.559	700.278	682.394	672.6	806.8	730.914	806.222	710.429	783.714	665.806	762.861	647.371	733.429	659.382	654.029	615.114
sub09	470.118	443.571	517.457	514.75	590	517.543	500.029	486.647	594.657	469.194	569.818	529.083	547.029	548.171	482.056	468.056
sub10	672.806	575.848	745.429	673.6	668.676	576.735	687.781	517.714	597.226	575.257	573.5	635.629	597.226	575.257	773.5	635.629

## Sheet: RT
剂量/时间/stroop	0/0/0	0/6/0	3/0/0	3/6/0	6/0/0	6/6/0	9/0/0	9/6/0
sub01	575.323	671.353	704.118	644.812	691.97	665.194	681.633	674.471
sub02	638.706	608	571.606	555.583	567.657	544.429	554	493.543
sub03	643.853	684.528	704.889	666.667	711.235	708.75	735.882	742.371
sub04	592.25	635.444	610.559	565.667	584.032	479.938	533.182	587.839
sub05	643.183	669.183	703.428	649.697	658.825	624.1	654.543	649.646
sub06	731	780.111	834.143	787.515	667.848	684.057	803.188	780.771
sub07	738.032	697.929	660.062	633	731.088	628.357	705.323	658.233
sub08	726.559	682.394	806.8	806.222	783.714	762.861	733.429	654.029
sub09	470.118	517.457	590	500.029	594.657	569.818	547.029	482.056
sub10	672.806	745.429	668.676	687.781	597.226	573.5	597.226	773.5
剂量/时间/stroop	0/0/0	0/6/0	3/0/0	3/6/0	6/0/0	6/6/0	9/0/0	9/6/0
sub01	509.353	542.375	509.882	502.139	607.562	557.848	587.353	620.735
sub02	560.914	543.25	529.528	537.229	520.472	516.611	508.441	449.056
sub03	650.333	614.424	634.588	580.222	656.278	689.143	687.343	649.094
sub04	560.794	541.265	557.857	495.086	505.429	490.971	493.882	510.114
sub05	517.971	567.606	518.312	507.303	536.606	525.742	520.412	546.545
sub06	687.303	757.083	695.5	675.171	642.257	621.629	637.515	674.879
sub07	619	661.548	535.686	524.029	583.909	589.636	639.667	571.229
sub08	700.278	672.6	730.914	710.429	665.806	647.371	659.382	615.114
sub09	443.571	514.75	517.543	486.647	469.194	529.083	548.171	468.056
sub10	575.848	673.6	576.735	517.714	575.257	635.629	575.257	635.629

## Sheet: memo
First	dose	0：control	3：CAF3	6：CAF6	9：CAF9
Second	time	0: PRE	6:POST
Third	conditions	0: incon	1:con
